# Supplementary material for: The conserved microRNA miR-34 regulates synaptogenesis via coordination of distinct mechanisms in presynaptic and postsynaptic cells
Source: Nat Commun. 2020 Feb 27;11:1092. doi: 10.1038/s41467-020-14761-8 (PMC7046720; doi:10.1038/s41467-020-14761-8)
Supplement: Supplementary file 7 — Source Data [file 41467_2020_14761_MOESM7_ESM.xlsx]

## Sheet: Fig1b
miRNA Nulls	Muscle	1	2	3	4	5	6	7	8	9	10	11	12	13	14	15	16	17	18	19	20	avg	avg total	STD	SEM
w1118
	A2	141	116	142	134	156	165	122	104	160	117	119	100	168	137	162	125	123	138	121	139		134.45	20.0381	4.48065
Wt miR-316 control
	A2	182	102	93	140	136	78	130	70	97	72												110	36.1325	11.4261
miR-2c,13a/b																		21
	A2	89	82	57	86	61	55	81	82	83	74	85	106	58	84	107	85	77	85	55	95		79.35	15.4179	3.44756
miR-14
	A2	94	106	99	98	69	61	66	87	73	90	81	88	67	63	83	53	50	67	63	66		76.2	16.1558	3.61255
miR-34
	A2	75	51	97	75	80	103	91	67	71	84	97	68	73	91	74	100	82	80	84	61		80.2	13.6019	3.04147
miR-92a
	A2	85	113	71	105	75	83	78	82	81	74	73	81	110	80	94	79	41	97	86	68		82.8	16.025	3.58329
miR-92b
	A2	116	128	112	82	91	96	111	95	123	111	70	81	121	91	105	89	123	122	124	116		105.35	17.1718	3.83973
miR-219
	A2	100	108	135	111	104	154	109	148	125	136	138	114	124	100	114	101	130	67	102	128		117.4	20.2391	4.5256
miR-277
	A2	190	172	185	186	156	155	121	152	140	168	142	154	168	153	152	167	191	192	120	143		160.35	21.634	4.8375
miR-316
	A2	177	184	105	135	176	140	130	119	206	136												150.8	32.6558	10.3267
miR-973
	A2	119	88	88	83	87	91	70	93	86	88	85	92	62	65	72	86	82	84	90	98		85.45	12.2795	2.74579
miR-1014
	A2	88	104	99	101	108	98	89	83	102	94	96	91	110	93	88	95	97	99	80	73		94.4	9.19611	2.05631
	Difference
w1118
MiR2C,13a,13b Null	55.1			avg total	STD	SEM	P-Value
miR-14 Null	58.25
miR-34 Null	54.25		w1118	134.45	20.0381	4.48065		miR-316-WT	110	36.1325	11.4261
miR-92a Null	51.65
miR-92b Null	29.1		miR-2c,13a/b	79.35	15.4179	3.44756	6.94118e-12
miR-219 Null	17.05
miR-277 Null	-25.9		miR-14	76.2	16.1558	3.61255	2.44402e-12
miR-316 Null	-40.8
miR-973 Null	49		miR-34	80.2	13.6019	3.04147	3.25029e-12
miR-1014 Null	40.05
			miR-92a	82.8	16.025	3.58329	5.82155e-11
	% Change
w1118			miR-92b	105.35	17.1718	3.83973	1.64396e-05
MiR2C,13a,13b Null	-40.9818
miR-14 Null	-43.3247		miR-219	117.4	20.2391	4.5256	0.0108992
miR-34 Null	-40.3496
miR-92a Null	-38.4158		miR-277	160.35	21.634	4.8375	0.000349476
miR-92b Null	-21.6437
miR-219 Null	-12.6813		miR-316	150.8	32.6558	10.3267	0.0163181
miR-277 Null	19.2637
miR-316 Null	37.0909		miR-973	85.45	12.2795	2.74579	2.29936e-11
miR-973 Null	-36.4448
miR-1014 Null	-29.788		miR-1014	94.4	9.19611	2.05631	7.84287e-10
	% Change
	Null	miR-SP	Null SEM	miRSp SEM
miR-13a	-40.9818	-29.1667	3.44756	11.3324
miR-14	-43.3247	-34.0686	3.61255	5.4996
miR-34	-40.3496	-32.4866	3.04147	8.65529
miR-92a	-38.4158	-31.6176	3.58329	4.90816
miR-92b	-21.6437	-46.3235	3.83973	7.05856
miR-219	-12.6813	-22.7941	4.5256	5.31507
miR-277	19.2637	32.6797	4.8375	13.73
miR-316	37.0909	38.8072	10.3267	9.38492
miR-973	-36.4448	-23.4477	2.74579	5.3563
miR-1014	-29.788	-23.2843	2.05631	6.22441
Scramble	112	57	138	165	85	118	172	124	142	111		122.4	34.7025	10.9739
mir-13aSP	91	110	40	41	45	93	89	126	145	87		86.7	35.8362	11.3324	0.0362299
mir-14SP	60	64	103	78	65	116	80	82	82	77		80.7	17.3912	5.4996	0.00321145
mir-34SP	120	139	77	62	100	66	98	78	43	59	67	82.6364	28.7064	8.65529	0.0165543
miR-92aSP	99	91	96	97	64	62	66	101	75	86		83.7	15.521	4.90816	0.004757
miR-92bSP	99	70	46	34	63	62	51	50	101	81		65.7	22.3211	7.05856	0.000389754
mir-219SP	104	121	64	92	97	112	79	81	103	92		94.5	16.8077	5.31507	0.0344443
mir-277SP	190	174	160	206	164	214	81	127	88	177	203	162.182	45.5452	13.7324	0.0377593
miR-316SP	162	148	179	174	178	100	179	178	188	213		169.9	29.6777	9.38492	0.00407415
miR-973SP	106	87	81	85	103	104	65	123	80	103		93.7	16.9381	5.3563	0.0303634
miR-1014SP	108	81	91	122	89	69	99	124	67	89		93.9	19.6833	6.22441	0.0365291
	Average	SEM	Difference	% Change	SEM
Scramble	122.4	10.9739
mir-13aSP	86.7	11.3324	35.7	-29.1667	11.3324
mir-14SP	80.7	5.4996	41.7	-34.0686	5.4996
mir-34SP	82.6364	8.65529	39.7636	-32.4866	8.65529
miR-92aSP	83.7	4.90816	38.7	-31.6176	4.90816
miR-92bSP	65.7	7.05856	56.7	-46.3235	7.05856
mir-219SP	94.5	5.31507	27.9	-22.7941	5.31507
mir-277SP	162.182	13.73	-39.7818	32.5015	13.73
miR-316SP	169.9	9.38492	-47.5	38.8072	9.38492
miR-973SP	93.7	5.3563	28.7	-23.4477	5.3563
miR-1014SP	93.9	6.22441	28.5	-23.2843	6.22441

## Sheet: Fig1e
Wt Phenotype	Null Unavaiable or Lethal	Novel Confirmed	Novel Unconfirmed
let-7SP	miR-190	miR-13a	miR-279
mir-2aSP	miR-238,miR-304, miR-12	miR-14	miR-932
mir-2bSP	miR-287	miR-34	miR-970
mir-2cSP	miR-308	miR-92a	miR-986
mir-3SP	miR-987	miR-92b	miR-999
mir-4SP	miR-979	miR-219
mir-6SP		miR-277
mir-7SP		miR-316
mir-9bSP		miR-973
mir-9cSP		miR-1014
mir-10SP
mir-11SP	Wt Phenotype	Null Unavailable or Lethal	Novel Strong Confirmed	Novel Unconfirmed
mir-12SP	111	6	10	5
mir-13bSP
mir-31aSP
mir-31bSP
mir-33SP
mir-79SP
mir-100SP
mir-125SP
mir-133SP
mir-184SP
mir-193SP
mir-210SP
mir-263aSP
mir-263bSP
mir-274SP
mir-276aSP
mir-276bSP
mir-281-1*SP
mir-281-2*SP
mir-283SP
mir-285SP
mir-286SP
mir-306SP
mir-318SP
mir-375SP
mir-957SP
mir-960SP
mir-961SP
mir-963SP
mir-964SP
mir-967SP
mir-977SP
mir-980SP
mir-983SP
mir-984SP
mir-987SP
mir-990SP
mir-993SP
mir-996SP
mir-998SP
mir-1001SP
mir-1002SP
mir-1003SP
mir-1010SP
mir-1016SP
mir-5
mir-87
mir-252
mir-275
mir-276*
mir-278
mir-281
mir-282
mir-284
mir-288
mir-289
mir-303
mir-305
mir-307
mir-309
mir-315
mir-317
mir-927
mir-954
mir-955
mir-956
mir-958
mir-959
mir-962
mir-965
mir-966
mir-968
mir-969
mir-971
mir-972
mir-974
mir-975
mir-976
mir-981
mir-982
mir-985
mir-988
mir-989
mir-991
mir-992
mir-994
mir-997
mir-1000
mir-1004
mir-1005
mir-1006
mir-1007
mir-1008
mir-1009
mir-1011
mir-1012
mir-1013
mir-1015
mir-1017

## Sheet: Fig2c
Img	Area	IntDen	RawIntDen	RawInt/Area		Img	Area	IntDen	RawIntDen	RawInt/Area
wt_1	1231.33	7.40385e+06	76676532	62271.3		mt_1	692.815	5.013e+06	51916164	74935.1
wt_2	1245.23	8.53007e+06	88339974	70942.7		mt_2	505.007	4.92372e+06	50991508	100972
wt_3	1524.19	6.47628e+06	67070318	44003.9		mt_3	741.867	5.24739e+06	54343610	73252.5
wt_4	1183.44	8.21673e+06	85094926	71905		mt_4	748.337	5.35302e+06	55437488	74080.9
wt_5	1064.18	8.33912e+06	86362519	81153.9		mt_5	768.227	6.27415e+06	64976971	84580.4
wt_6	1975.51	6.90467e+06	71506865	36196.6		mt_6	628.697	4.90156e+06	50762105	80741.8
wt_7	658.247	3.80488e+06	39404460	59862.7		mt_7	1375.11	7.69326e+06	79673795	57940.2
wt_8	1068.24	7.85992e+06	81399731	76199.9		mt_8	1045.35	6.33398e+06	65596682	62750.7
wt_9	970.811	4.02834e+06	41718717	42973.1		mt_9	530.595	7.87055e+06	81509799	153620
wt_10	1221.67	7.32717e+06	75882385	62113.7
Average	1214.28	6.8891e+06	7.13456e+07	60762.3			781.778	5.95674e+06	6.16898e+07	84763.7
StDev	348.024	1.69392e+06	1.75428e+07	15230.2			272.82	1.16512e+06	1.20664e+07	28651.7
SEM	142.08	691541	7.16181e+06	6217.7			111.378	475659	4.92607e+06	11697
T-Test	0.00823763	0.185049	0.185049	0.0333641
				Normalized
	BRP Intensity/Area	SEM
W1118	60762.3	6217.7	W1118	1	0.102328
miR-34 Null	84763.7	11697	miR-34 Null	1.395	0.192504

## Sheet: Fig2d
w1118
	AREA	INT	INTDEN	INTDEN/AREA		Mir-34 NULL	AREA	INT	INTDEN	INTDEN/AREA
	976.12	1.04116e+07	107825349	110463			823.652	5.09915e+06	52808351	64114.9
	771.8	7.79895e+06	80768335	104649			1016.58	4.65053e+06	48162289	47376.8
	1035.5	9.35258e+06	96858173	93537.2			856.87	4.25854e+06	44102740	51469.6
	824.619	6.51149e+06	67435014	81777.2			698.897	2.86525e+06	29673412	42457.5
	457.306	3.43963e+06	35621811	77894.9			613.926	2.96262e+06	30681814	49976.4
	726.61	4.88084e+06	50547474	69566.2			686.828	4.52743e+06	46887480	68266.7
	744.86	5.8233e+06	60307918	80965.4			560.818	4.05434e+06	41987936	74869.1
	862.952	6.49867e+06	67302262	77990.7			637.293	34772.6	360116	565.071
	920.502	5.98385e+06	61970573	67322.6			658.439	3.04943e+06	31580816	47963.2
	1284.63	6.52654e+06	67590847	52615.1			489.75	2.58185e+06	26738401	54596
	739.163	4.51221e+06	46729834	63219.9			735.397	3.77143e+06	39058115	53111.6
	815.831	4.18735e+06	43365464	53155			663.847	3.35349e+06	34729757	52315.9
	743.799	5.33086e+06	55208015	74224.4			880.237	4.57878e+06	47419256	53871
	817.762	5.63614e+06	58369559	71377.2			477.97	3.00356e+06	31105827	65079
	862.663	7.98297e+06	82674039	95835.8			593.746	2.20266e+06	22811433	38419.5
	609	4.99913e+06	51772513	85012.3			745.729	4.7753e+06	49454492	66317
	692.815	5.21182e+06	53975178	77907.1			499.889	3.18569e+06	32991935	65998.5
	824.424	5.4544e+06	56487471	68517.5			598.379	4.25861e+06	44103500	73705
	1019.19	4.94879e+06	51251145	50286.4			558.501	4.25589e+06	44075252	78917.1
	722.072	3.72785e+06	38606716	53466.6			518.041	3.71515e+06	38475262	74270.7
	655.639	6.51083e+06	67428166	102843			465.417	2.38414e+06	24690836	53051
AVERAGE	814.631	5.98713e+06	6.20046e+07	76791.8			656.2	3.50327e+06	3.62809e+07	56033.9
SD	172.84	1.74674e+06	1.80898e+07	17557.9			147.124	1.1601e+06	1.20143e+07	17076.3
SEM	37.7168	381171	3.94752e+06	3831.45			32.105	253154	2.62174e+06	3726.37
P-VALUE	0.00270075	2.99954e-06	2.99954e-06	0.000376656
	Raw DLG Intensity/Area
W1118	76791.8	0.049894
miR-34 null	56033.9	0.0485256
W1118	1	0.049894
miR-34 -/-	0.729686	0.0485256

## Sheet: Fig2e
Image ID		HRP Area	HRP Mean	HRP IntDen	HRP RAW IntDen			synd Area	synd Mean	synd IntDen	synd RAW IntDen
Synd_w118_A2001.nd2	Sum	787.366	262117	5.59418e+06	140088386			830.096	127912	4.18982e+06	104920779
Synd_w118_A2002.nd2		869.336	339086	5.81628e+06	144714987			874.52	124263	3.48153e+06	86624066
w1118_synd_A2003.nd2		490.293	108943	3.2343e+06	80472609			492.624	35764.9	1.55369e+06	38657444
w1118_synd_A2004.nd2		688.756	188883	4.6718e+06	116239143			732.323	78435.9	2.90333e+06	72237788
w1118_synd_A2005.nd2		1117.71	157532	4.7704e+06	118692540			1182.66	79264.6	3.10731e+06	77312977
w1118_synd_A2006.nd2		586.791	138671	2.42473e+06	60329758			609.861	60118.5	1.36618e+06	33991951
w1118_synd_A2007.nd2		958.162	245546	5.85777e+06	145747409			969.134	176657	6.07406e+06	151128777
w1118_synd_A2008.nd2		843.848	136592	4.01693e+06	99945316			917.077	44244.8	4.12614e+06	102662627
w1118_synd_A2009.nd2		665.324	272233	4.08766e+06	101705242			670.149	222735	4.00342e+06	99609203
w1118_synd_A2010.nd2		475.576	427752	3.44847e+06	85801408			478.429	210114	1.94684e+06	48439316
w1118_synd_A2011.nd2		1000.47	265816	5.13294e+06	127712691			1178.96	135376	3.89187e+06	96833736
w1118_synd_A2012.nd2		1530.82	386162	7.04013e+06	175165542			1644	327755	7.03216e+06	174967424
w1118_synd_A2013.nd2		969.29	169634	5.29353e+06	131708569			982.11	60678.2	2.09448e+06	52112788
w1118_synd_A2014.nd2		838.062	201229	4.71936e+06	117422583			859.402	68580.3	1.83972e+06	45774019
w1118_synd_A2015.nd2		1428.28	169050	5.70347e+06	141908120			1667.41	75657.3	2.68198e+06	66730537
w1118_synd_A2016.nd2		967.565	216043	4.50639e+06	112123589			990.393	69945.7	1.56244e+06	38875137
w1118_synd_A2017.nd2		1018.28	119893	6.18044e+06	153775763			1252.35	51618.1	3.61651e+06	89982452
w1118_synd_A2018.nd2		814.874	296073	5.34623e+06	133019669			828.378	129173	2.30922e+06	57455749
w1118_synd_A2019.nd2		911.614	488785	5.00148e+06	124441866			934.325	220577	3.54749e+06	88265077
w1118_synd_A2020.nd2		1156.18	123746	4.10473e+06	102129885			1738.75	93411.1	5.82814e+06	145009990
w1118_synd_A2021.nd2		1147.86	217842	4.97688e+06	123829817			1206.86	145372	5.4174e+06	134790357
w1118_synd_A2022.nd2		1178.08	179693	5.03617e+06	125305001			1337.84	135074	5.30482e+06	131989261
w1118_synd_A3023.nd2		884.075	179074	4.78138e+06	118965708			934.474	327037	8.76556e+06	218096013
w1118_synd_A3024.nd2		730.756	117837	4.8075e+06	119615591			758.005	99529	5.5052e+06	136975037
w1118_synd_A3025.nd2		1178.08	179693	5.03617e+06	125305001			1337.84	135074	5.30482e+06	131989261
w1118_synd_A3026.nd2		881.552	68269	2.76518e+06	68800629			1007.51	89279.4	4.6166e+06	114865753
		HRP Area	HRP Mean	HRP IntDen	HRP RAW IntDen			synd Area	synd Mean	synd IntDen	synd RAW IntDen
34null_synd_A2003.nd2		897.428	124186	4.75861e+06	118399061			922.226	21161.9	1.65288e+06	41125314
34null_synd_A2004.nd2		1100.84	30991.8	4.9198e+06	122409683			1479.2	3005.69	898426	22353748
34null_synd_A2005.nd2		640.045	234474	3.44576e+06	85733937			652.989	72846.5	2.38054e+06	59230176
34null_synd_A2006.nd2		801.813	37702.5	3.909e+06	97259853			1033.64	12774.2	2.29419e+06	57081912
34null_synd_A2007.nd2		872.833	44324.6	5.70306e+06	141898053			1139.06	30827.9	3.74176e+06	93098824
34null_synd_A2008.nd2		597.645	210683	3.91372e+06	97377294			624.652	21721.5	634461	15786052
34null_synd_A2009.nd2		460.029	39980.2	1.779e+06	44263400			474.9	7825.36	875817	21791224
34null_synd_A2010.nd2		472.006	142140	2.74754e+06	68361683			524.697	14444.2	423767	10543769
34null_synd_A2011.nd2		578.712	46713.9	3.05537e+06	76020748			589.764	12443.5	1.09716e+06	27298396
34null_synd_A2012.nd2		778.984	94633.1	3.89422e+06	96892306			891.64	19531.2	1.70232e+06	42355364
34null_synd_A2013.nd2		290.7	115272	1.28904e+06	32072709			292.669	15505.9	502262	12496797
34null_synd_A2014.nd2		749.606	101971	2.68776e+06	66874133			777.537	36251	2.1229e+06	52819928
34null_synd_A2015.nd2		498.247	169306	1.97411e+06	49117894			505.362	71614.5	1.51116e+06	37599232
34null_synd_A2016.nd2		992.961	197771	3.67599e+06	91462468			1008.47	37640.2	1.99569e+06	49654892
34null_synd_A2017.nd2		664.315	247943	2.63533e+06	65569703			678.343	23674.8	413949	10299467
34null_synd_A2018.nd2		1171.61	15745.9	4.24778e+06	105689230			1203.77	5779.74	1.98099e+06	49289076
34null_synd_A2019.nd2		660.016	201346	3.38742e+06	84282540			804.144	59244	1.75672e+06	43708976
34null_synd_A2020.nd2		488.523	31524.1	2.28302e+06	56803869			530.925	7524.16	866281	21553957
34null_synd_A3021.nd2		458.019	42382.7	2.25767e+06	56173188			469.232	17760.4	1.84316e+06	45859608
34null_synd_A3022.nd2		694.864	72230.4	2.68871e+06	66897798			794.74	31590.1	2.22203e+06	55286409
34null_synd_A3023.nd2		470.037	175372	3.17924e+06	79102769			476.749	103498	1.41509e+06	35208789
34null_synd_A3024.nd2		707.485	102440	4.79804e+06	119380142			710.057	81500.8	2.02383e+06	50355049
34null_synd_A3025.nd2		595.348	136313	3.58865e+06	89289201			612.509	43045.1	3.08873e+06	76850692
w1118	Avg	927.653	217546	4.78287e+06	1.19037e+08			1015.98	127833	3.9258e+06	9.77038e+07
	std	255.037	102768	1.04165e+06	2.5946e+07			336.503	78770.4	1.85603e+06	4.6184e+07
	sem	50.0169	20154.5	204285	5.08842e+06			65.9936	15448.1	363998	9.05743e+06
miR-34 null	avg	680.09	113715	3.33995e+06	8.31014e+07			747.708	32661.3	1.628e+06	4.05064e+07
	std	219.955	72683.5	1.10355e+06	2.74574e+07			283.238	27303.3	849938	2.11473e+07
	sem	45.8637	15155.6	230105	5.72526e+06			59.0592	5693.12	177224	4.40952e+06
ttest		0.00073066	0.000201023	2.25412e-05	2.23976e-05			0.00434382	1.50502e-06	1.8194e-06	1.8065e-06
w1118	3.9258e+06	363998			Control	1	0.0927195
miR-34 null	1.628e+06	177224			miR-34 Null	0.414694	0.0451435
Average of the Sum Integrated Density

## Sheet: Fig2f
W1118		miR-34
	SSR Area		SSR Area
	0.638		0.171
	0.568		0.045
	0.182		0.054
	0.358		0.131
	0.327		0.055
	0.171		0.039
	0.232		0.128
	1.069		0.136
	0.283		0.086
	0.271		0.155
	0.244		0.032
	0.141		0.056
			0.3
			0.55
			0.271
			0.355
Average	0.373667		0.16025
SD	0.266482		0.143163
SEM	0.0769266		0.0413276
p-value	0.0111826
	SSR Area
Control	0.373667	0.0769266
miR-34	0.16025	0.0413276

## Sheet: ephys(Fig2jkl)
				EJP Amplitude (Control - W1118)				EJP Amplitude (miR34-null)
					mV					mV
					25.7969					30.6722
					24.3374					29.3155
					21.7692					29.6582
					22.1486					28.1817
					23.2371					29.0159
					27.6177					27.0948
					30.0461					36.7641
					32.6982					29.9262
					32.8437					33.0299
					28.0285					28.7584
					19.6443					27.6775
					27.5992					29.1101
					26.0632					30.4977
					33.3806
					32.2295								Two-Sample T-test with pooled or unpooled variance estimate confirms means are significantly different
					30.0702								at α=.05
					24.3697								p-value =.0496
					29.596
				Average Amp.	27.3042				Average Amp.	29.9771
				SEM	0.983108				SEM	0.701006
mEJP Data
mEJP DATA
	W1118 Frequency	miR-34 null Frequency		W1118 Amplitude	miR-34 null Amplitude
	Hz	Hz		mV	mV
	0.216821	1.28639		0.523301	0.562889
	0.257622	1.68556		0.577417	0.629232
	0.664982	1.32735		0.596784	0.60915
	0.624678	1.07482		0.562175	0.602197
	0.234489	0.998426		0.533784	0.596494
	1.04546	0.484734		0.525696	0.606594
	0.178272	1.26833		0.522748	0.537368
	0.594053	1.78254		0.561727	0.614269
	0.70116	1.62529		0.587687	0.634808
	0.360598	2.3186		0.671795	0.603461
	2.30474	1.78427		0.526253	0.624471
	0.63776	0.869432		0.612137	0.524724
	0.489336	0.635073		0.579965	0.514691
	0.274766	1.07501		0.622893	0.525968
	0.226867			0.599126
	3.83018			0.84545
	0.338311			0.645274
	0.403815			0.521488
	0.866394			0.495414
Avg.	0.750016	1.30113		0.584796	0.584737
SEM	0.203734	0.133543		0.0180962	0.0113603

## Sheet: Fig3e
	Scram 3 X tub	F 34 sp X tub	scramble3 sp/ +; scramble3 sp/Dmef	34 sp/ + sp ; 34 sp/Dmef	ok6 X 2x Scram 3 SP	ok6 X 2x miR34 SP (FF)	ok6 x w1118	uas 34 X ok6
	118	141	137	100	156	178	156	64
	194	133	111	90	154	173	150	84
	178	135	113	143	97	163	117	147
	169	125	160	129	139	161	162	168
	156	140	109	120	130	184	136	53
	188	126	135	103	78	141	156	115
	210	125	144	102	134	171	150	166
	189	128	147	100	138	175	125	103
	168	137	148	58	102	191	160	98
	202	136	144	72	109	186	125	82
	186	137	155	124	131	156	157	99
	148	92	138	124	117	146	163	109
	150	123	133	85	153	158	141	105
	184	143	215	84	133	160	184	102
	217	142	137	92	101	198	158	95
	213	118	135	96	112	189	155	79
	211	153	180	107	159	153	170	119
	162	106	129	125	146	160	186	105
	162	92	142	167	111	155	115	72
	190	109	161	134	143	170	112	99
			164			178
Average	179.75	127.05	144.619	107.75	127.15	168.857	148.9	103.2
ttest		2.7992e-09		2.62514e-05		2.82488e-08		2.37909e-06
Stdev	25.7066	16.583	23.8128	25.7332	22.6745	15.4508	21.4425	29.9607
Sem	5.74817	3.70808	5.19637	5.75412	5.07018	3.37165	4.79468	6.69941
	% Difference from Control
Ubiquibous miR-34SP	-29.3185	2.06291
Muscle miR-34SP	-25.4939	3.97881
Motor Neuron miR-34SP	32.8015	2.65171
Motor Neuron miR-34 OE	-30.6917	4.49927

## Sheet: Fig4c
Control	Area	IntDen	RawIntDen	RawInt/Area		miR-34 Null	Area	IntDen	RawIntDen	RawInt/Area
wt_1	75.255	171362	67943864	902849		mt_1	36.561	65853.3	106562003	2.91464e+06
wt_2	51.148	85934.9	136290247	2.66463e+06		mt_2	74.243	132355	214173065	2.88476e+06
wt_3	40.408	42160.1	68222343	1.68834e+06		mt_3	73.993	117510	190151278	2.56985e+06
wt_4	29.953	18111.6	29307676	978455		mt_4	68.935	132608	214583244	3.11283e+06
wt_5	29.296	52508	84967026	2.90029e+06		mt_5	28.08	55381.4	89616606	3.19147e+06
wt_6	66.045	89117.2	144206974	2.18347e+06		mt_6	44.966	68398.6	110680832	2.46143e+06
Average	48.6842	76532.3	8.84897e+07	1.88634e+06			54.463	95351.1	1.54295e+08	2.85583e+06
StDev	19.0196	53686.3	4.41296e+07	842951			20.4394	35895.8	5.80856e+07	289943
SEM	7.76473	21917.3	1.80158e+07	344133			8.34435	14654.4	2.37133e+07	118369
T-Test	0.62315	0.49169	0.0515919	0.0237349
			Normalized NRX intensity
	Nrx Intensity/Area	SEM
W1118	1.88634e+06	344133	Control	1	0.182435
miR-34 Null	2.85583e+06	118369	miR-34 Null	1.51396	0.0627505

## Sheet: Fig4e
	Average Bouton	SEM	Difference relative to scramble or control
ok6 X 2x Scram 3 SP	127.15	5.07018				Differeance relative to scramble
ok6 X 2x miR34 SP (FF)	168.857	3.37165	41.7071	32.8015
ok6 nrx GOF	137.6	4.79989	20.7053	17.7127	Motor Neuron miR-34 2xSP Motor Neuron	32.8015	2.65171
ok6 w67c23	116.895	6.34988			Motor Neuron NrxIV OE	17.7127	3.21708
Dmef x NRx IV GOF 17185/TM6B	113.85	5.95963	-6.35	-5.28286	Muscle NrxIV OE	-5.28286	3.99439
Dmef w67c23	120.2	3.3628
	ok6 X 2x Scram 3 SP		ok6 X 2x miR34 SP (FF)		ok6 nrx GOF 17185		ok6 w67c23		Dmef x NRx IV GOF 17185/TM6B		Dmef w67c23
	156		178		148		116		145		120
	154		173		140		119		124		125
	97		163		121		104		99		116
	139		161		117		163		107		113
	130		184		166		155		159		106
	78		141		121		106		154		137
	134		171		152		116		96		107
	138		175		115		107		53		120
	102		191		145		160		119		88
	109		186		146		73		90		95
	131		156		141		114		167		140
	117		146		142		116		122		150
	153		158		145		154		103		113
	133		160		100		121		91		131
	101		198		122		142		107		121
	112		189		147		87		102		110
	159		153		170		94		113		128
	146		160		179		107		107		133
	111		155		135		67		103		121
	143		170		100				116		130
			178
average:	127.15		168.857		137.6		116.895		113.85		120.2
Stdev	22.6745		15.4508		21.4658		27.6785		26.6523		15.0389
SEM	5.07018		3.37165		4.79989		6.34988		5.95963		3.3628

[truncated: 20 more sheets: Fig4f, Fig5c, Fig5e, Fig5f, Fig5g, Fig5h, Supplemental 1a, Supplemental 1b, Supplemental 2g, Supplemental 2h,j, Supplemental 2i , Supplemental 2k, Supplemental 2l, Supplemental 3c, Supplemental 3d, Supplemental 3e, Supplemental 4d, Supplemental 4e, Supplemental 4f, Supplemental 4g]
